# Supplementary material for: First complete chloroplast genomics and comparative phylogenetic analysis of Commiphora gileadensis and C. foliacea: Myrrh producing trees
Source: PLoS One. 2019 Jan 10;14(1):e0208511. doi: 10.1371/journal.pone.0208511 (PMC6328178; doi:10.1371/journal.pone.0208511)
Supplement: S9 Table — (XLS) [file pone.0208511.s010.xls]

## Sheet: MatrixOutput
			S9 Table		Pairwise distance of 77 shared genes in three commiphora species (Commiphora gileadensis, commiphora foliacea, Commiphora wightii )with boswellia sacra.
	accD	atpA	atpB	atpE	atpF	atpH	atpI	ccsA	cemA	clpP	matK	ndhA	ndhB	ndhC	ndhD	ndhE	ndhF	ndhG	ndhH	ndhI	ndhJ	ndhK	petA	petB	petD	petG	petL	petN	psaA	psaB	psaC	psaI	psaJ	psbA	psbC	psbD	psbE	psbF	psbH	psbI	psbJ	psbK	psbL	psbM	psbN	psbT	rbcL	rpl14	rpl16
C.foliacea	0.00746083	0.010577	0.00347543	0.00103997	0.00352025	0	0	0.0157234	0	0.0018175	0.00596871	0.00460737	0	0	0.00703102	0.0203581	0.0229805	0.0365667	0.0391941	0.00198605	0.00211178	0.000477744	0	0.00307886	0	0.009	0	0	0.00940375	0.0123651	0.004	0.00905956	0	0.00189248	0.0192314	0.0114243	0	0.00858476	0	0	0	0	0	0	0	0.0123323	0.00918497	0	0.00243849
B.sacra	0.0310249	0.0226761	0.0154146	0.00210038	0.0233521	0.0341745	0.0150068	0.0328873	0.015994	0.0110819	0.0338028	0.0167272	0.000655109	0.00562472	0.0285804	0.0272607	0.0352654	0.0267811	0.029382	0.0059796	0.00211585	0.00706533	0.00497416	0.00772388	0.01	0	0.0115653	0.0115653	0.0125499	0.0226014	0	0.0372706	0	0.00665289	0.0228502	0.0152718	0.004	0.00858476	0.00918753	0	0.00837216	0.0280654	0	0.004	0.0316979	0.0248007	0.0163199	0.00633183	0.0389841
C.wightii	0.00677996	0.00924873	0.00417082	0	0	0	0	0.0104395	0	0	0.00530448	0.00460737	0	0	0.00233509	0.0203581	0.0162042	0.0171008	0.0136816	0.00198718	0	0	0.00164504	0.00618415	0.002	0	0	0	0.00490827	0.0100606	0	0	0	0	0.0141923	0.0114243	0	0.00858476	0.00458537	0	0	0	0	0	0	0.0123323	0	0	0
	0.0150886	0.0141673	0.00768695	0.00104678	0.00895746	0.0113915	0.00500226	0.0196834	0.00533134	0.00429981	0.0150253	0.00864731	0.00021837	0.00187491	0.0126488	0.0226589	0.0248167	0.0268162	0.0274193	0.00331761	0.00140921	0.00251436	0.0022064	0.0056623	0.004	0.003	0.0038551	0.0038551	0.00895396	0.015009	0.00133333	0.0154434	0	0.00284846	0.018758	0.0127068	0.00133333	0.00858476	0.00459097	0	0.00279072	0.00935515	0	0.00133333	0.010566	0.0164884	0.00850164	0.00211061	0.0138075
[truncated: 28 more columns]

## Sheet: Caption
Table. Estimates of Evolutionary Divergence between Sequences
The number of base substitutions per site from between sequences are shown. Analyses were conducted using the Maximum Composite Likelihood model [1]. The analysis involved 9 nucleotide sequences. All positions containing gaps and missing data were eliminated. There were a total of 1461 positions in the final dataset. Evolutionary analyses were conducted in MEGA7 [2].
1. Tamura K., Nei M., and Kumar S. (2004). Prospects for inferring very large phylogenies by using the neighbor-joining method. Proceedings of the National Academy of Sciences (USA) 101:11030-11035.
2. Kumar S., Stecher G., and Tamura K. (2016). MEGA7: Molecular Evolutionary Genetics Analysis version 7.0 for bigger datasets.Molecular Biology and Evolution 33:1870-1874.
Disclaimer: Although utmost care has been taken to ensure the correctness of the caption, the caption text is provided "as is" without any warranty of any kind. Authors advise the user to carefully check the caption prior to its use for any purpose and report any errors or problems to the authors immediately (www.megasoftware.net). In no event shall the authors and their employers be liable for a…
